# Supplementary material for: Climate-Driven Shifts in Bat Distributions Reveal Functional Reorganization and Spatial Mismatch Across Agroecosystems
Source: Biology (Basel). 2025 Oct 30;14(11):1528. doi: 10.3390/biology14111528 (PMC12650621; doi:10.3390/biology14111528)
Supplement: Supplementary file 1 [file biology-14-01528-s001.zip]

Archive with 2 entries (2 files):
- Supplementary TableS1-S5.xlsx
- Supplementary_FiguresS1.pdf
