# Supplementary material for: Climate-Driven Shifts in Bat Distributions Reveal Functional Reorganization and Spatial Mismatch Across Agroecosystems
Source: Biology (Basel). 2025 Oct 30;14(11):1528. doi: 10.3390/biology14111528 (PMC12650621; doi:10.3390/biology14111528)
Supplement: Supplementary file 1 [file biology-14-01528-s001.zip › Supplementary TableS1-S5.xlsx]

## Sheet: Table S1
Table S1. Geographic coordinates and metadata for occurrence records of Miniopterus fuliginosus used in SDMs.
Longitude	Latitude	Data Source	Province
98.97	25.5	field survey	Yunnan
98.97	25.49	field survey	Yunnan
99.16	24.18	field survey	Yunnan
100.17	26.45	field survey	Yunnan
100.22	24.88	field survey	Yunnan
100.23	24.88	field survey	Yunnan
100.25	24.88	field survey	Yunnan
100.58	25.83	field survey	Yunnan
100.71	22.6	field survey	Yunnan
100.73	22.63	field survey	Yunnan
100.73	22.63	field survey	Yunnan
100.74	22.63	field survey	Yunnan
100.79	22.01	field survey	Yunnan
100.81	22.64	field survey	Yunnan
101.51	23.95	field survey	Yunnan
101.88	23.66	field survey	Yunnan
102.01	23.55	field survey	Yunnan
102.22	23.54	field survey	Yunnan
102.33	24.5	field survey	Yunnan
102.34	24.5	field survey	Yunnan
102.37	24.48	field survey	Yunnan
102.37	24.47	field survey	Yunnan
102.41	24.56	field survey	Yunnan
102.42	24.54	field survey	Yunnan
102.43	24.56	field survey	Yunnan
102.48	25	field survey	Yunnan
102.5	25.22	field survey	Yunnan
102.59	24.67	field survey	Yunnan
102.68	25.42	field survey	Yunnan
102.76	25.49	field survey	Yunnan
103.26	24.57	field survey	Yunnan
103.44	26.49	field survey	Yunnan
103.59	25.74	field survey	Yunnan
103.76	22.7	field survey	Yunnan
103.79	22.66	field survey	Yunnan
103.82	22.65	field survey	Yunnan
103.82	25.6	field survey	Yunnan
103.84	22.61	field survey	Yunnan
103.85	22.61	field survey	Yunnan
103.85	22.62	field survey	Yunnan
103.86	22.6	field survey	Yunnan
103.87	22.59	field survey	Yunnan
103.87	22.61	field survey	Yunnan
103.91	22.74	field survey	Yunnan
103.91	22.74	field survey	Yunnan
104.12	26.22	field survey	Yunnan
104.21	25.96	field survey	Yunnan
104.22	31.34	field survey	Sichuan
104.89	25.09	field survey	Guizhou
105.08	24.31	field survey	Yunnan
105.43	25.1	field survey	Guizhou
105.73	26.3	field survey	Guizhou
105.76	26.66	field survey	Guizhou
106.06	26.3	field survey	Guizhou
106.19	28.33	field survey	Guizhou
106.21	28.31	field survey	Guizhou
106.46	26.57	field survey	Guizhou
106.5	27.11	field survey	Guizhou
106.62	26.65	field survey	Guizhou
106.74	25.42	field survey	Guizhou
106.82	28.13	field survey	Guizhou
106.96	27.06	field survey	Guizhou
106.97	26.45	field survey	Guizhou
107.07	22.14	field survey	Guangxi
107.11	30.08	field survey	Chongqing
107.18	27.94	field survey	Guizhou
107.18	27.99	field survey	Guizhou
107.22	26.56	field survey	Guizhou
107.36	29.74	field survey	Chongqing
107.71	29.28	field survey	Chongqing
107.84	29.27	field survey	Chongqing
108.07	26.38	field survey	Guizhou
108.1	30.4	field survey	Chongqing
108.9	25.75	field survey	Guizhou
109.12	26.21	field survey	Guizhou
109.16	19.06	article	Hainan
109.33	19.04	article	Hainan
109.42	19.42	article	Hainan
109.42	19.14	article	Hainan
109.46	19.04	article	Hainan
109.54	18.56	article	Hainan
109.56	18.42	article	Hainan
109.83	19.23	article	Hainan
110.01	18.54	article	Hainan
110.11	19.25	article	Hainan
110.13	19.23	article	Hainan
110.19	20.03	article	Hainan
110.19	19.33	article	Hainan
110.21	19.94	article	Hainan
110.24	19.92	article	Hainan
110.25	22.32	field survey	Guangxi
110.33	19.4	field survey	Hainan
110.4	34.52	field survey	Henan
110.41	18.73	field survey	Hainan
110.43	19.44	field survey	Hainan
110.76	19.63	field survey	Hainan
110.96	33.84	field survey	Henan
111.03	33.6	field survey	Henan
111.21	34.62	field survey	Henan
111.26	33.65	field survey	Henan
111.33	33.61	field survey	Henan
111.41	33.57	field survey	Henan
111.43	33.31	field survey	Henan
111.49	33.52	field survey	Henan
111.49	33.52	field survey	Henan
111.54	33.46	field survey	Henan
111.54	33.11	field survey	Henan
111.55	32.87	field survey	Henan
111.59	33.47	field survey	Henan
111.64	32.95	field survey	Henan
111.64	33.3	field survey	Henan
112.05	33.5	field survey	Henan
112.6	35.05	field survey	Henan
112.66	35.2	field survey	Henan
112.71	33.96	field survey	Henan
112.77	35.19	field survey	Henan
112.9	34.41	field survey	Henan
112.94	34.51	field survey	Henan
113.25	35.33	field survey	Henan
113.28	32.4	field survey	Henan
113.28	32.4	field survey	Henan
113.35	34.67	field survey	Henan
113.36	32.36	field survey	Henan
113.44	32.54	field survey	Henan
113.5	22.1	article	Guangdong
113.56	22.11	article	Macau
113.58	22.13	article	Macau
113.6	35.73	field survey	Henan
113.61	35.71	field survey	Henan
113.68	35.77	field survey	Henan
113.68	32.53	field survey	Henan
113.7	32.66	field survey	Henan
113.71	36.06	field survey	Henan
113.73	35.78	field survey	Henan
113.73	32.62	field survey	Henan
113.75	35.77	field survey	Henan
113.86	32.85	field survey	Henan
113.89	35.34	field survey	Henan
113.91	35.33	field survey	Henan
113.92	35.32	field survey	Henan
113.94	35.72	field survey	Henan
114	35.57	field survey	Henan
114.04	32.45	field survey	Henan
114.05	34.86	field survey	Henan
114.07	34.88	field survey	Henan
114.16	31.99	field survey	Henan
114.18	35.28	field survey	Henan
114.18	33.1	field survey	Henan
114.25	23.74	article	Guangdong
114.3	32.06	field survey	Henan
114.32	31.97	field survey	Henan
114.32	29.79	field survey	Hubei
114.41	23.12	article	Guangdong
114.51	31.8	field survey	Henan
114.62	31.89	field survey	Henan
114.63	32.06	field survey	Henan
114.68	31.79	field survey	Henan
114.8	31.76	field survey	Henan
114.87	31.71	field survey	Henan
114.9	29.86	field survey	Hubei
114.98	31.56	field survey	Henan
115.14	34.02	field survey	Henan
115.22	29.83	field survey	Hubei
115.27	31.88	field survey	Henan
115.3	34.11	field survey	Henan
115.31	34.09	field survey	Henan
115.41	39.76	field survey	Hebei
115.43	30.99	field survey	Hubei
115.49	33.95	field survey	Henan
115.55	38.88	field survey	Hebei
115.72	34.6	field survey	Shandong
115.83	34.4	field survey	Henan
116.16	24.54	field survey	Guangdong
116.21	31.37	field survey	Anhui
116.21	31.36	field survey	Anhui
116.55	31.47	field survey	Anhui
116.55	31.48	field survey	Anhui
116.56	31	field survey	Anhui
116.66	23.44	article	Guangdong
116.9	31.18	field survey	Anhui
117.16	34.21	field survey	Anhui
117.35	30.7	field survey	Anhui
117.55	32.64	field survey	Anhui
117.88	31.67	field survey	Anhui
117.94	27.63	field survey	Fujian
118.03	24.87	field survey	Fujian
118.11	31.75	field survey	Anhui
118.13	31.62	field survey	Anhui
118.3	31.05	field survey	Anhui
118.32	31.05	field survey	Anhui
118.33	31.14	field survey	Anhui
118.33	31.38	field survey	Anhui
118.41	30.71	field survey	Anhui
118.44	30.62	field survey	Anhui
118.45	31.35	field survey	Anhui
118.45	31.35	field survey	Anhui
118.47	31.39	field survey	Anhui
118.49	31.4	field survey	Anhui
118.49	30.49	field survey	Anhui
118.49	31.42	field survey	Anhui
118.5	31.32	field survey	Anhui
118.51	31.31	field survey	Anhui
118.51	31.45	field survey	Anhui
118.73	29.25	article	Zhejiang
118.79	31.1	field survey	Anhui
118.99	32.31	field survey	Anhui
119.16	30.33	field survey	Anhui
119.33	30.46	field survey	Anhui
119.5	31.27	field survey	Anhui
119.7	29.16	field survey	Zhejiang
119.72	25.45	field survey	Fujian
119.75	31.23	field survey	Anhui
119.77	25.51	field survey	Fujian
120.03	30.12	field survey	Zhejiang
120.11	31.59	field survey	Anhui
126.07	42.34	field survey	Jilin
128.99	47.02	field survey	Heilongjiang
129	47.02	field survey	Heilongjiang
129	47.03	field survey	Heilongjiang
129.01	47.03	field survey	Heilongjiang
117.8	27.63	field survey	Fujian
117.41	25.89	field survey	Fujian
119.32	26.33	field survey	Fujian
116.57	25.93	field survey	Fujian
118.13	26.71	field survey	Fujian
108.06	25.16	article	Guangxi
119.74	31.19	field survey	Anhui
119.45	30.32	article	Zhejiang
118.52	29.24	article	Zhejiang
118.99	28.36	article	Zhejiang
118.98	28.4	article	Zhejiang
113.09	24.93	article	Guangdong
116.31	29.3	article	Jiangxi
113.56	22.12	article	Macau
113.54	22.22	article	Guangdong
113.57	22.15	article	Macau
117.12	40.29	field survey	Beijing
115.75	39.89	field survey	Beijing
113.39	32.32	field survey	Henan
118.68	37.53	GBIF	Shandong
118.73	37.48	GBIF	Shandong
118.17	26.63	GBIF	Fujian
109.57	19.52	GBIF	Hainan
120.09	30.31	GBIF	Zhejiang
112.02	31.12	GBIF	Hubei
118.17	26.64	GBIF	Fujian
119.74	25.43	GBIF	Fujian
102.43	24.56	GBIF	Yunnan
98.49	25.02	GBIF	Yunnan
113.28	32.4	GBIF	Henan
102.28	23.54	GBIF	Yunnan
119.73	25.43	GBIF	Fujian
104.09	26.04	GBIF	Yunnan
120.01	30.1	GBIF	Zhejiang
117.69	28.21	GBIF	Jiangxi
113.28	32.4	GBIF	Henan
107.75	31.19	GBIF	Sichuan
117.7	29.39	GBIF	Jiangxi
109.16	33.59	GBIF	Shannxi
115.27	31.88	GBIF	Henan
102.43	24.56	GBIF	Yunnan
110.21	19.95	GBIF	Hainan
98.49	25.02	GBIF	Yunnan
111.57	27.75	GBIF	Hunan
118.3	31	GBIF	Anhui
105.97	23.12	GBIF	Guangxi
107.15	28.23	GBIF	Guizhou
111.57	27.75	GBIF	Hunan
107.75	31.19	GBIF	Sichuan
115.27	31.88	GBIF	Henan
117.7	29.39	GBIF	Jiangxi
102.42	24.54	GBIF	Yunnan
118.88	30.1	GBIF	Zhejiang
118.3	31	GBIF	Anhui
102.28	23.54	GBIF	Yunnan
117.69	28.21	GBIF	Jiangxi
109.16	33.59	GBIF	Shannxi
120.01	30.1	GBIF	Zhejiang
118.79	31.1	field survey	Anhui
118.49	30.49	field survey	Anhui
116.55	31.47	field survey	Anhui
108.53	31.36	field survey	Chongqing
108.52	31.37	field survey	Chongqing
119.74	25.43	field survey	Fujian
111.94	22.44	field survey	Guangdong
105.97	26.24	field survey	Guizhou
110.24	19.92	field survey	Hainan
110.21	19.94	field survey	Hainan
109.45	18.59	field survey	Hainan
113.73	32.62	field survey	Henan
111.55	32.87	field survey	Henan
111.43	33.3	field survey	Henan
112.05	33.5	field survey	Henan
115.27	31.88	field survey	Henan
111.57	27.75	field survey	Hunan
111.08	28	field survey	Hunan
115.7	27.09	field survey	Jiangxi
117.7	29.39	field survey	Jiangxi
117.69	28.21	field survey	Jiangxi
117.64	28.16	field survey	Jiangxi
107.75	31.19	field survey	Sichuan
109.16	33.59	field survey	Shannxi
102.37	24.47	field survey	Yunnan
104.12	26.22	field survey	Yunnan
100.55	25.44	field survey	Yunnan
98.45	25.13	field survey	Yunnan
98.97	25.5	field survey	Yunnan
100.71	22.6	field survey	Yunnan
102.33	24.5	field survey	Yunnan
102.37	24.48	field survey	Yunnan
120.03	30.12	field survey	Zhejiang
120.09	30.95	field survey	Zhejiang

## Sheet: Table S2
Table S2. Environmental variables used in species distribution models (SDMs).
Environmental variables used for species distribution modeling of Miniopterus fuliginosus, retained after VIF analysis.
Variable	Type	Description	Source
BIO2	Bioclimatic	Mean diurnal temperature range	WorldClim v2.1
BIO3	Bioclimatic	Isothermality (BIO2/BIO7 × 100)	WorldClim v2.1
BIO8	Bioclimatic	Mean temperature of wettest quarter	WorldClim v2.1
BIO15	Bioclimatic	Precipitation seasonality (coefficient of variation)	WorldClim v2.1
BIO18	Bioclimatic	Precipitation of warmest quarter	WorldClim v2.1
BIO19	Bioclimatic	Precipitation of coldest quarter	WorldClim v2.1
Karst	Geological	Karst landscape coverage (%)	National geology datasets
Cropland	Land cover	Proportion of cropland area	LUCC dataset
Forest	Land cover	Proportion of forest cover	LUCC dataset
Grassland	Land cover	Proportion of grassland area	LUCC dataset
Urban	Land cover	Proportion of urban area	LUCC dataset
Water	Land cover	Proportion of surface water bodies	LUCC dataset
Light	Anthropogenic	Nighttime light intensity (proxy for human activity)	VIIRS nightlight
NDVImean	Vegetation index	Annual mean Normalized Difference Vegetation Index	MODIS NDVI (MOD13Q1)
NDVIysd	Vegetation index	Standard deviation of NDVI across years	MODIS NDVI
NDVImsd	Vegetation index	Standard deviation of NDVI across months	MODIS NDVI
HFmean	Anthropogenic	Mean Human Footprint Index	Human Footprint (Venter et al.)
HFsd	Anthropogenic	Standard deviation of Human Footprint Index	Human Footprint

## Sheet: Table S3
Table S3. Projected area change of suitable habitat under different climate scenarios.
Area is expressed as the number of pixels.
Scenarios	year	Loss	Stable0	Stable1	Gain	Percent Loss (%)	Percent Gain (%)	Species Range Change (%)	Current Range Size	Future Range Size (NoDisp)	Future Range Size (FullDisp)
ssp126	2050	172018	41516390	2098857	706555	7.58	31.11	23.54	2270875	2098857	2805412
ssp585	2050	315776	41606868	1955099	616077	13.91	27.13	13.22	2270875	1955099	2571176
ssp126	2070	443595	41647293	1827280	575652	19.53	25.35	5.82	2270875	1827280	2402932
ssp585	2070	380800	41467158	1890075	755787	16.77	33.28	16.51	2270875	1890075	2645862

## Sheet: Table S4
Table S4. Latitudinal and longitudinal shifts in habitat suitability centroids across scenarios.
The centroids of different suitability levels were extracted using the `xyFromCell` function from the terra R package.
Scenarios	Year	Suitability	Current Longitude	Current Latitude	Future Longitude	Future Latitude	distance (km)	direction (degree)
ssp126	2070	Marginally unsuitable area	113.57	35.54	115.2	38.29	355.21	30.74
ssp126	2070	Marginally suitable area	111.67	29.56	110.86	29.69	90.19	279.23
ssp126	2070	Most suitable area	111.1	28.75	111.93	29.18	104.11	62.77
ssp585	2070	Marginally unsuitable area	113.57	35.54	115.63	40.17	562.7	24.03
ssp585	2070	Marginally suitable area	111.67	29.56	111.03	30.06	90.48	308.13
ssp585	2070	Most suitable area	111.1	28.75	111.54	28.87	50.45	74.83

## Sheet: Table S5
Table S5. Changes in landscape connectivity metrics under future climate scenarios.
Patch metrics are calculated using the landscapemetrics R package.
Scenarios	Year	Period	Suitability level	Patch number	Largest patch area (%)	Mean patch area (Hectares)	Aggregation index (%)
SSP126	2050	current	Marginally unsuitable area	23190	54.7898	5213.56	87.7453
SSP126	2050	future	Marginally unsuitable area	20972	63.0964	6786.75	89.8573
SSP126	2050	current	Marginally suitable area	21529	39.1655	5858.06	84.9301
SSP126	2050	future	Marginally suitable area	25094	31.533	5384.89	85.8963
SSP126	2050	current	Most suitable area	15390	65.8853	7540.6	90.842
SSP126	2050	future	Most suitable area	15407	83.8022	9472.1	91.9397
SSP126	2070	current	Marginally unsuitable area	23190	54.7898	5213.56	87.7453
SSP126	2070	future	Marginally unsuitable area	23444	65.3214	6854.58	90.0035
SSP126	2070	current	Marginally suitable area	21529	39.1655	5858.06	84.9301
SSP126	2070	future	Marginally suitable area	24489	62.4605	5832.76	86.4498
SSP126	2070	current	Most suitable area	15390	65.8853	7540.6	90.842
SSP126	2070	future	Most suitable area	15279	79.8934	7790.44	90.9198
SSP585	2050	current	Marginally unsuitable area	23190	54.7898	5213.56	87.7453
SSP585	2050	future	Marginally unsuitable area	21316	61.7866	7734.47	90.467
SSP585	2050	current	Marginally suitable area	21529	39.1655	5858.06	84.9301
SSP585	2050	future	Marginally suitable area	24607	60.0471	6205.82	86.6838
SSP585	2050	current	Most suitable area	15390	65.8853	7540.6	90.842
SSP585	2050	future	Most suitable area	16902	43.2609	7326.68	90.3353
SSP585	2070	current	Marginally unsuitable area	23190	54.7898	5213.56	87.7453
SSP585	2070	future	Marginally unsuitable area	19626	68.1251	9160.09	91.6547
SSP585	2070	current	Marginally suitable area	21529	39.1655	5858.06	84.9301
SSP585	2070	future	Marginally suitable area	24729	61.0426	5940.6	87.049
SSP585	2070	current	Most suitable area	15390	65.8853	7540.6	90.842
SSP585	2070	future	Most suitable area	16014	42.1251	8172.19	91.2794
